# Supplementary material for: Striatal resting-state connectivity after long-term diacetylmorphine treatment in opioid-dependent patients
Source: Brain Commun. 2022 Oct 26;4(6):fcac275. doi: 10.1093/braincomms/fcac275 (PMC9642101; doi:10.1093/braincomms/fcac275)
Supplement: fcac275_Supplementary_Data [file fcac275_supplementary_data.zip]

Archive with 5 entries (5 files):
- Original_submission_decision_letter.pdf
- Original_submission_manuscript.pdf
- Original_submission_Response_to_reviewers_comments.pdf
- Revision_1_decision_letter.pdf
- Supplementary material.docx
